# Supplementary material for: Improving Brain Tumor Detection by Cortical Surface and Vessels Segmentation Through RGB-to-HSI Transfer Learning
Source: Cancers (Basel). 2026 Mar 6;18(5):857. doi: 10.3390/cancers18050857 (PMC12984245; doi:10.3390/cancers18050857)
Supplement: Supplementary file 1 [file cancers-18-00857-s001.zip]

Archive with 1 entries (1 files):
- cancers-4138329-supplementary.pdf
